# Supplementary material for: Determination of Anthelmintic and Antiprotozoal Drug Residues in Fish Using Liquid Chromatography-Tandem Mass Spectrometry
Source: Molecules. 2021 Apr 28;26(9):2575. doi: 10.3390/molecules26092575 (PMC8125621; doi:10.3390/molecules26092575)
Supplement: Supplementary file 1 [file molecules-26-02575-s001.zip]

Archive with 1 entries (1 files):
- molecules-1191395-supplementary.pdf
